# Supplementary material for: Diverse macrophage populations contribute to distinct manifestations of human cutaneous graft-versus-host disease
Source: Br J Dermatol. 2023 Nov 27;190(3):402–14. doi: 10.1093/bjd/ljad402 (PMC10873647; doi:10.1093/bjd/ljad402)
Supplement: ljad402_Supplementary_Data [file ljad402_supplementary_data.zip]

Archive with 2 entries (2 files):
- ljad402 JC.pptx
- ljad402_Supplementary_Data.docx
